# Supplementary material for: Controlled Morphological Growth and Photonic Lasing in Cesium Lead Bromide Microcrystals
Source: Nanomaterials (Basel). 2024 Jul 25;14(15):1248. doi: 10.3390/nano14151248 (PMC11314365; doi:10.3390/nano14151248)
Supplement: Supplementary file 1 [file nanomaterials-14-01248-s001.zip]

Archive with 1 entries (1 files):
- nanomaterials-3084078-supplementary-final version.pdf
